# Supplementary material for: Quantitative Detection of Micro- and Nanoplastics (≥300 nm) in Human Urine Using Double-Shot Py-GC/MS with Internal Standard Calibration
Source: Toxics. 2025 May 29;13(6):452. doi: 10.3390/toxics13060452 (PMC12197141; doi:10.3390/toxics13060452)
Supplement: Supplementary file 1 [file toxics-13-00452-s001.zip]

Archive with 1 entries (1 files):
- toxics-3606279-supplementary.pdf
